# Supplementary material for: Comprehensive Analysis of the Yield and Leaf Quality of Fresh Tea (Camellia sinensis cv. Jin Xuan) under Different Nitrogen Fertilization Levels
Source: Foods. 2024 Jul 1;13(13):2091. doi: 10.3390/foods13132091 (PMC11241149; doi:10.3390/foods13132091)
Supplement: Supplementary file 1 [file foods-13-02091-s001.zip]

Archive with 1 entries (1 files):
- foods-3030647-supplementary.pdf
